# Supplementary material for: Investment Success in Public Health: An Analysis of the Cost-Effectiveness and Cost-Benefit of the Global Programme to Eliminate Lymphatic Filariasis
Source: Clin Infect Dis. 2016 Dec 10;64(6):728–35. doi: 10.1093/cid/ciw835 (PMC5404931; doi:10.1093/cid/ciw835)
Supplement: Supplementary Data [file ciw835_Supplementary_Data.zip]

Archive with 1 entries (1 files):
- GPELF_cost_benefit_Supporting_Infomation_CID_revisions.docx
